# Supplementary material for: An Optimized Small-Scale Rearing System to Support Embryonic Microinjection Protocols for Western Corn Rootworm, Diabrotica virgifera virgifera
Source: Insects. 2023 Aug 2;14(8):683. doi: 10.3390/insects14080683 (PMC10455090; doi:10.3390/insects14080683)
Supplement: Supplementary file 1 [file insects-14-00683-s001.zip]

Archive with 1 entries (1 files):
- insects-2514613-supplementary.pdf
